# Supplementary material for: Effects of Berberine on Growth Performance, Serum Biochemical Parameters, Hepatic Antioxidant Capacity and Metabolism in Monopterus albus
Source: Life (Basel). 2026 May 17;16(5):829. doi: 10.3390/life16050829 (PMC13208762; doi:10.3390/life16050829)
Supplement: Supplementary file 1 [file life-16-00829-s001.zip]

Archive with 1 entries (1 files):
- life-4290264-supplementary.pdf
